# Supplementary material for: A functional family of fluorescent nucleotide analogues to investigate actin dynamics and energetics
Source: Nat Commun. 2021 Jan 22;12:548. doi: 10.1038/s41467-020-20827-4 (PMC7822861; doi:10.1038/s41467-020-20827-4)
Supplement: Supplementary file 7 — Source Data [file 41467_2020_20827_MOESM7_ESM.xlsx]

## Sheet: Figure 1b
Figure 1b
	These values were obtained in the standard fluorescence anisotropy mode of Software SAFAS SP2000
			Conditions in the absence of G-actin						Conditions with 2 µM G-actin
			EDA-ATP-ATTO-488		γ-[6-Aminohexyl]-ATP-ATTO-488		N6-(6-Amino)hexyl-ATP-ATTO-488		EDA-ATP-ATTO-488		γ-[6-Aminohexyl]-ATP-ATTO-488		N6-(6-Amino)hexyl-ATP-ATTO-488
	Anisotropy values		0.0377448		0.0377034		0.0405774		0.0371858		0.0380495		0.172972
			0.039007		0.0376642		0.0401812		0.0372993		0.0391088		0.172603
			0.0377171		0.0386714		0.0399891		0.0348013		0.0374639		0.173102
			0.037228		0.0387737		0.040464		0.0362076		0.0388791		0.173837
			0.0381428		0.0386794		0.0412854		0.0342377		0.0387046		0.173687
			0.0373705		0.0380494		0.0397789		0.0365533		0.0386441		0.175467
			0.0378306		0.0381248		0.0407922		0.036549		0.0381783		0.174459
			0.0391246		0.0387222		0.040355		0.0365638		0.0388615		0.174081
			0.0377067		0.0383827		0.0407149		0.0352715		0.0377198		0.174021
			0.0376832		0.0381029		0.0406885		0.03542		0.040128		0.175284
			0.0385579		0.0389852		0.0412873		0.0356196		0.0384115		0.175548
			0.0378481		0.0374867		0.0405923		0.0367412		0.0396374		0.174014
			0.0376539		0.0392225		0.0416916		0.0355776		0.0383892		0.174938
			0.03704		0.0385793		0.0409614		0.0360977		0.0382042		0.172843
			0.0379728		0.037171		0.0405846		0.0362046		0.038803		0.174189
			0.0379169		0.0379591		0.0409209		0.0366756		0.0384796		0.176286
			0.0379068		0.0392657		0.0404681		0.0353677		0.0380241		0.173975
			0.0387351		0.0383754		0.0405248		0.0364096		0.0382217		0.174666
			0.0375968		0.0391021		0.0410821		0.036177		0.0387224		0.173586
			0.0376608		0.0383239		0.0415376		0.0362775		0.0390404		0.173325
			0.0381033		0.0373698		0.0399691		0.03612		0.0383576		0.17522
			0.037005		0.0385638		0.0415242		0.0365733		0.0387891		0.174145
			0.0384819		0.0387085		0.0410739		0.0367668		0.0401266		0.175386

## Sheet: Figure 2a
Figure 2a
	Values of fluorescence anisotropy were obtained in the newly developed kinetic mode of Software SAFAS SP2000; Values of εATP fluorescence intensity were obtained on the same equipment
	Time, s.		Fluorescence intensity of εATP, a.u.			Fluorescence anisotropy of ATP-ATTO-488
	30		0.041554			0.0412527
	40		0.0427884			0.0418097
	50		0.0473232			0.0455027
	60		0.055736			0.0467399
	70		0.0646436			0.0500546
	80		0.064911			0.0530295
	90		0.0722881			0.055094
	100		0.0812217			0.0574844
	110		0.0865941			0.060069
	120		0.0899072			0.0609397
	130		0.0925287			0.0639766
	140		0.0971049			0.0660015
	150		0.103035			0.0684968
	160		0.108347			0.070609
	170		0.107174			0.0729311
	180		0.113676			0.0745827
	190		0.120909			0.0768813
	200		0.120128			0.0791063
	210		0.125084			0.0804719
	220		0.124608			0.0818856
	230		0.127534			0.0838107
	240		0.130132			0.0865481
	250		0.132685			0.0882085
	260		0.133696			0.0901284
	270		0.134336			0.0918015
	280		0.141901			0.0928423
	290		0.142713			0.0954602
	300		0.141465			0.0965588
	310		0.144899			0.0981207
	320		0.145744			0.0996903
	330		0.145792			0.101614
	340		0.148292			0.102257
	350		0.151956			0.103968
	360		0.154176			0.10686
	370		0.152358			0.1062
	380		0.152277			0.108087
	390		0.153451			0.110401
	400		0.154554			0.111349
	410		0.153213			0.113554
	420		0.157689			0.114009
	430		0.158523			0.115141
	440		0.156167			0.116171
	450		0.16027			0.117388
	460		0.156362			0.118631
	470		0.158512			0.119402
	480		0.161795			0.120724
	490		0.159799			0.121993
	500		0.158775			0.122936
	510		0.159115			0.123521
	520		0.161141			0.125954
	530		0.164074			0.126353
	540		0.158512			0.127397
	550		0.164588			0.128719
	560		0.164028			0.128676
	570		0.162741			0.12939
	580		0.161535			0.131368
	590		0.161698			0.132291
	600		0.162944			0.132667
	610		0.165568			0.133421
	620		0.162565			0.134635
	630		0.16479			0.136028
	640		0.168679			0.136264
	650		0.1656			0.136476
	660		0.166619			0.136978
	670		0.166619			0.138405
	680		0.164022			0.138874
	690		0.163123			0.140183
	700		0.165012			0.140518
	710		0.168022			0.14123
	720		0.164526			0.141358
	730		0.166336			0.143031
	740		0.168003			0.143329
	750		0.167135			0.142702
	760		0.166192			0.144544
	770		0.168799			0.143246
	780		0.165493			0.145849
	790		0.167207			0.145745
	800		0.170777			0.146061
	810		0.168577			0.14703
	820		0.168264			0.147926
	830		0.167525			0.14816
	840		0.165079			0.148328
	850		0.167981			0.14896
	860		0.165134			0.148806
	870		0.166985			0.150233
	880		0.167065			0.150545
	890		0.167229			0.150999
	900		0.167491			0.15119
	910		0.169646			0.151217
	920		0.166576			0.152146
	930		0.167865			0.152582
	940		0.164418			0.152243
	950		0.170444			0.15222
	960		0.16827			0.153942
	970		0.16821			0.154033
	980		0.168004			0.155027
	990		0.168754			0.154634
	1000		0.168757			0.15492
	1010		0.168601			0.155721
	1020		0.168028			0.155693
	1030		0.165307			0.156548
	1040		0.170007			0.15658
	1050		0.168722			0.156869
	1060		0.166628			0.157315
	1070		0.165809			0.158011
	1080		0.16921			0.158984
	1090		0.167899			0.158261
	1100		0.1659			0.158875
	1110		0.166903			0.159605
	1120		0.169347			0.159402
	1130		0.168858			0.159623
	1140		0.167124			0.159331
	1150		0.16751			0.159515
	1160		0.164278			0.15985
	1170		0.169135			0.160393
	1180		0.168074			0.160147
	1190		0.169099			0.161023
	1200		0.167603			0.161002
	1210		0.167997			0.16156
	1220		0.16734			0.161729
	1230		0.169219			0.162297
	1240		0.165509			0.162647
	1250		0.165145			0.162534
	1260		0.166846			0.162077
	1270		0.16578			0.162862
	1280		0.167829			0.162655
	1290		0.163821			0.163071
	1300		0.168466			0.163182
	1310		0.166289			0.16291
	1320		0.168575			0.164225
	1330		0.167611			0.163087
	1340		0.167199			0.163216
	1350		0.166102			0.163898
	1360		0.166116			0.163568
	1370		0.165858			0.164969
	1380		0.163562			0.165069
	1390		0.166208			0.164229
	1400		0.165834			0.164975
	1410		0.162909			0.164868
	1420		0.167139			0.165972
	1430		0.166711			0.165245
	1440		0.163903			0.164651
	1450		0.165064			0.165126
	1460		0.167543			0.166061
	1470		0.166863			0.166647
	1480		0.16287			0.166709
	1490		0.165042			0.166242
	1500		0.168652			0.165175
	1510		0.168708			0.165829
	1520		0.164667			0.166941
	1530		0.166184			0.165862
	1540		0.170064			0.166058
	1550		0.166398			0.167204
	1560		0.16862			0.166189
	1570		0.162721			0.167035
	1580		0.169001			0.167837
	1590		0.163003			0.168112
	1600		0.164822			0.167747
	1610		0.164958			0.166662
	1620		0.168674			0.16743
	1630		0.166806			0.167282
	1640		0.163381			0.166855
	1650		0.166334			0.168154
	1660		0.165985			0.16797
	1670		0.168536			0.166574
	1680		0.166641			0.167873
	1690		0.162464			0.167997
	1700		0.164188			0.167438
	1710		0.166102			0.166913
	1720		0.167854			0.167572
	1730		0.16743			0.169363
	1740		0.162945			0.167983
	1750		0.162574			0.16836
	1760		0.163169			0.168113
	1770		0.166284			0.16834
	1780		0.164054			0.168101
	1790		0.164091			0.167771
	1800		0.164184			0.169343
	1810		0.166024			0.169412
	1820		0.163214			0.168422
	1830		0.162727			0.168191
	1840		0.163676			0.169348
	1850		0.164396			0.168843
	1860		0.165026			0.168552
	1870		0.162808			0.168618
	1880		0.163175			0.169076
	1890		0.165549			0.168725
	1900		0.161689			0.167916
	1910		0.162633			0.168828
	1920		0.165715			0.169291
	1930		0.165516			0.168358

## Sheet: Figure 2b
Figure 2b
	These values were obtained in the standard fluorescence anisotropy mode of Software SAFAS SP2000, after n>20 measurments
	Software SP2000 recalculated here automatically mean values and standard deviations after each new measurment
			Conditions in the absence of G-actin								Conditions with 2 µM G-actin
	[ATP-ATTO-488], µM.		10	5	2	0.2	0.02	0.002	0.0002		10	5	2	0.75	0.2	0.02	0.002	0.0002	2e-05
	Mean Anisotropy value		0.031	0.0315	0.0325	0.0308	0.0316	0.0346	0.0328		0.0385	0.0603	0.0999	0.15	0.1751	0.1857	0.1945	0.1899	0.1925
	Standard deviation		0.0005	0.0006	0.0003	0.0005	0.0008	0.0018	0.0044		0.0003	0.0003	0.003	0.0003	0.0005	0.0005	0.0016	0.0052	0.0066

## Sheet: Figure 2d and Suppl Fig 2d
Figure 2d and Suppl Fig 2d
	The anisotropy values were obtained in the newly developed kinetic mode for fluorescence anisotropy Software SAFAS SP2000
		Fluorescence anisotropy of ATP-ATTO-488
		Conditions [ATP-ATTO-488], nM.
		67	200	500	1000	3000
	Time, s.
	15	0.043304	0.0426271	0.0400167	0.0385683	0.0373021
	25.46	0.0487261	0.0458947	0.0438079	0.0428051	0.039616
	35.92	0.0558161	0.0504038	0.0483056	0.0446528	0.0397887
	46.38	0.0556559	0.0507947	0.0502085	0.0479213	0.0414366
	56.84	0.0641675	0.0574229	0.0532292	0.0505299	0.0425532
	67.3	0.0683982	0.0633983	0.0572852	0.0534518	0.0456485
	77.76	0.0761229	0.0629716	0.0625153	0.0571692	0.046167
	88.22	0.0747191	0.0698016	0.0643551	0.0588449	0.0472787
	98.68	0.0823832	0.0731032	0.0668656	0.0605728	0.048721
	109.14	0.0797079	0.0780711	0.0699505	0.0636921	0.0503559
	119.6	0.0895778	0.0828292	0.0731968	0.068043	0.0521958
	130.06	0.0867367	0.0842412	0.0782285	0.0696391	0.0524046
	140.52	0.091996	0.0905649	0.0799015	0.071374	0.0544948
	150.98	0.0979744	0.0930156	0.0830647	0.0728574	0.0566064
	161.44	0.102558	0.0942232	0.0850107	0.0763636	0.0576846
	171.9	0.10718	0.0981092	0.0879674	0.07717	0.0577117
	182.36	0.10805	0.102331	0.0903272	0.0803557	0.0591997
	192.82	0.109273	0.102256	0.0922535	0.081543	0.0614755
	203.28	0.112379	0.107389	0.0944834	0.085708	0.0623654
	213.74	0.113796	0.110903	0.0977362	0.0875582	0.0625933
	224.2	0.113773	0.112592	0.0995404	0.0891999	0.0648129
	234.66	0.119029	0.113149	0.101557	0.0892514	0.0661116
	245.12	0.124381	0.115921	0.104433	0.0918452	0.0663742
	255.58	0.127915	0.11834	0.106214	0.0939686	0.0671026
	266.04	0.128862	0.121699	0.108045	0.0951125	0.0686073
	276.5	0.126158	0.12366	0.112363	0.096811	0.0706552
	286.96	0.13472	0.12658	0.110943	0.0985606	0.0704344
	297.42	0.13132	0.128512	0.113353	0.0993462	0.0720232
	307.88	0.139718	0.125927	0.114382	0.102675	0.0725102
	318.34	0.134177	0.128016	0.117014	0.102017	0.0730379
	328.8	0.137884	0.131456	0.11806	0.103645	0.074819
	339.26	0.141243	0.13207	0.121421	0.105551	0.0755744
	349.72	0.141152	0.13539	0.121895	0.107301	0.0764005
	360.18	0.142262	0.136708	0.123843	0.107659	0.0767845
	370.64	0.14644	0.13776	0.125776	0.109142	0.0779282
	381.1	0.144785	0.141114	0.126519	0.109776	0.0793117
	391.56	0.148425	0.141267	0.128295	0.111725	0.0800268
	402.02	0.150711	0.143071	0.127846	0.113509	0.0802351
	412.48	0.150983	0.143149	0.129769	0.112861	0.0809887
	422.94	0.150427	0.146144	0.133319	0.114997	0.0820094
	433.4	0.15443	0.144719	0.134529	0.11564	0.0821843
	443.86	0.155993	0.147335	0.133028	0.117262	0.0824705
	454.32	0.152893	0.147783	0.134003	0.118399	0.0839564
	464.78	0.155061	0.150352	0.133992	0.118437	0.0848924
	475.24	0.156764	0.152011	0.136032	0.119519	0.0847636
	485.7	0.157314	0.151978	0.13926	0.120716	0.0858274
	496.16	0.160388	0.151651	0.136737	0.121311	0.0861628
	506.62	0.15707	0.15529	0.139045	0.123482	0.0868768
	517.08	0.158797	0.154212	0.140292	0.123561	0.0873593
	527.54	0.160351	0.155678	0.143024	0.123879	0.0885037
	538	0.165969	0.156949	0.143204	0.124025	0.0887863
	548.46	0.161281	0.155319	0.143894	0.126653	0.0891956
	558.92	0.16385	0.157011	0.143302	0.12632	0.0893762
	569.38	0.163875	0.160486	0.143304	0.12758	0.0903112
	579.84	0.168194	0.160626	0.146359	0.127754	0.0898356
	590.3	0.166604	0.16159	0.144275	0.128082	0.0908388
	600.76	0.168731	0.161062	0.148136	0.129504	0.091926
	611.22	0.16551	0.160202	0.147908	0.128601	0.0915951
	621.68	0.166694	0.162016	0.148041	0.130384	0.0922693
	632.14	0.174156	0.162701	0.148946	0.131187	0.0915561
	642.6	0.168043	0.164084	0.149856	0.131802	0.0927861
	653.06	0.173121	0.159277	0.150871	0.132006	0.0930747
	663.52	0.168809	0.166086	0.15102	0.133005	0.0932371
	673.98	0.16939	0.167134	0.152563	0.13416	0.0941846
	684.44	0.168924	0.164293	0.15179	0.133727	0.0944228
	694.9	0.174206	0.165165	0.153273	0.134541	0.0955426
	705.36	0.167318	0.1652	0.153022	0.134094	0.0950695
	715.82	0.166024	0.166588	0.153779	0.13518	0.0949594
	726.28	0.170988	0.166944	0.153611	0.135534	0.0960087
	736.74	0.174074	0.168035	0.153443	0.135133	0.0966936
	747.2	0.174288	0.1663	0.155101	0.134865	0.0961767
	757.66	0.174907	0.167444	0.154298	0.137489	0.0968347
	768.12	0.172903	0.167804	0.155811	0.136287	0.0971746
	778.58	0.175338	0.171207	0.157107	0.138132	0.0975349
	789.04	0.170906	0.167371	0.153995	0.138278	0.0978635
	799.5	0.175725	0.170025	0.15747	0.138349	0.0981955
	809.96	0.171403	0.168199	0.156767	0.140274	0.0983227
	820.42	0.176486	0.169998	0.157721	0.13878	0.0990865
	830.88	0.176429	0.170451	0.15616	0.13873	0.0986299
	841.34	0.176412	0.170002	0.156742	0.140297	0.0987277
	851.8	0.179709	0.171821	0.160155	0.139453	0.099428
	862.26	0.180234	0.171352	0.15816	0.140369	0.100314
	872.72	0.175889	0.171071	0.160334	0.140919	0.100159
	883.18	0.177903	0.173009	0.159631	0.139575	0.0995916
	893.64	0.176443	0.170565	0.160503	0.139048	0.100152
	904.1	0.180434	0.169448	0.158929	0.140974	0.100031
	914.56	0.181476	0.172475	0.16012	0.140296	0.100791
	925.02	0.175985	0.173211	0.16056	0.142069	0.10064
	935.48	0.175677	0.173633	0.161075	0.142069	0.100176
	945.94	0.178571	0.172984	0.159077	0.142288	0.101184
	956.4	0.178753	0.172461	0.159809	0.142272	0.101964
	966.86	0.177551	0.17416	0.161598	0.141329	0.10103
	977.32	0.179985	0.171562	0.163032	0.142855	0.101374
	987.78	0.178349	0.173107	0.162456	0.14344	0.100939
	998.24	0.181818	0.173777	0.163062	0.144257	0.101905
	1008.7	0.175648	0.173915	0.163765	0.142793	0.102208
	1019.16	0.176754	0.171621	0.162696	0.143131	0.102498
	1029.62	0.178005	0.171136	0.162704	0.143369	0.102988
	1040.08	0.180019	0.171714	0.162846	0.144296	0.101982
	1050.54	0.183793	0.175355	0.163057	0.143175	0.102603
	1061	0.183282	0.173896	0.164628	0.145681	0.103186
	1071.46	0.176213	0.172816	0.163956	0.145623	0.103574
	1081.92	0.176779	0.172456	0.161806	0.145462	0.103462
	1092.38	0.177035	0.174507	0.164028	0.14421	0.103177
	1102.84	0.17936	0.174262	0.162353	0.145775	0.104033
	1113.3	0.183491	0.174341	0.166217	0.145319	0.103652
	1123.76	0.18066	0.1769	0.164648	0.145759	0.103544
	1134.22	0.176475	0.173063	0.164507	0.145968	0.103654
	1144.68	0.178605	0.176614	0.161576	0.145774	0.104067
	1155.14	0.177912	0.173482	0.164954	0.146226	0.103707
	1165.6	0.182345	0.172002	0.16386	0.145669	0.103821
	1176.06	0.178614	0.175556	0.166352	0.145593	0.104204
	1186.52	0.17901	0.174685	0.164249	0.145904	0.103663
	1196.98	0.180438	0.176356	0.165377	0.145691	0.103713
	1207.44	0.18059	0.177652	0.165135	0.14704	0.104301
	1217.9	0.180483	0.175125	0.165374	0.146642	0.104393
	1228.36	0.174946	0.175339	0.164909	0.146158	0.104981
	1238.82	0.177316	0.174938	0.165447	0.147233	0.105199
	1249.28	0.180643	0.173335	0.164832	0.145612	0.103932
	1259.74	0.178899	0.17857	0.166698	0.146805	0.104772
	1270.2	0.179538	0.174668	0.166254	0.146733	0.104969
	1280.66	0.17842	0.176601	0.165218	0.146366	0.104515
	1291.12	0.184029	0.177016	0.165923	0.145922	0.105
	1301.58	0.179602	0.177289	0.166033	0.146953	0.104241
	1312.04	0.181809	0.175482	0.164928	0.146914	0.105316
	1322.5	0.176029	0.174339	0.166745	0.145562	0.104893
	1332.96	0.177773	0.174757	0.165725	0.147226	0.104533
	1343.42	0.178016	0.174568	0.165174	0.146554	0.105647
	1353.88	0.177561	0.176751	0.164657	0.147135	0.105705
	1364.34	0.178962	0.178978	0.1676	0.146887	0.105242
	1374.8	0.180875	0.175611	0.166823	0.146599	0.104832
	1385.26	0.182082	0.177024	0.167229	0.148264	0.104855
	1395.72	0.182338	0.176247	0.167078	0.147722	0.104653
	1406.18	0.179252	0.176496	0.167064	0.147401	0.1065
	1416.64	0.180744	0.174263	0.165789	0.14699	0.105846
	1427.1	0.179258	0.17674	0.166548	0.147097	0.105698
	1437.56	0.183057	0.174878	0.167811	0.14631	0.105735
	1448.02	0.178649	0.175612	0.165949	0.146686	0.1062
	1458.48	0.17814	0.173563	0.165788	0.14728	0.106626
	1468.94	0.181648	0.177746	0.165755	0.14791	0.105351
	1479.4	0.180565	0.175422	0.167547	0.147542	0.106305
	1489.86	0.179372	0.17555	0.166846	0.146697	0.105604
	1500.32	0.179257	0.17713	0.166745	0.146849	0.106393
	1510.78	0.173907	0.174956	0.166435	0.147877	0.1067
	1521.24	0.178209	0.175939	0.167741	0.148226	0.105386
	1531.7	0.181364	0.176477	0.167665	0.147524	0.106376
	1542.16	0.180771	0.174369	0.164578	0.14762	0.105812
	1552.62	0.183215	0.173461	0.166066	0.147397	0.106523
	1563.08	0.177062	0.174548	0.166061	0.148151	0.105514
	1573.54	0.18211	0.174436	0.166737	0.14852	0.106482
	1584	0.180783	0.176014	0.168157	0.146757	0.106822
	1594.46	0.180517	0.176354	0.168406	0.147932	0.106456
	1604.92	0.179584	0.175382	0.169487	0.147782	0.106625
	1615.38	0.184509	0.175415	0.168158	0.147759	0.106183
	1625.84	0.183049	0.174741	0.165679	0.147905	0.106727

## Sheet: Figure 2e and Suppl Fig 2e
Figure 2e and Suppl Fig 2e
	The anisotropy values were obtained in the newly developed kinetic mode for fluorescence anisotropy Software SAFAS SP2000
		Fluorescence anisotropy of ATP-ATTO-488
	Time, s.
	0	0.164302
	6.8	0.164088
	13.6	0.160666
	20.4	0.160579
	27.2	0.159029
	34	0.157897
	40.8	0.15764
	47.6	0.156213
	54.4	0.15553
	61.2	0.154259
	68	0.153617
	74.8	0.152597
	81.6	0.151113
	88.4	0.150713
	95.2	0.150561
	102	0.149188
	108.8	0.148113
	115.6	0.147774
	122.4	0.147215
	129.2	0.146195
	136	0.146363
	142.8	0.145496
	149.6	0.144647
	156.4	0.142657
	163.2	0.142945
	170	0.142436
	176.8	0.141491
	183.6	0.141163
	190.4	0.140415
	197.2	0.13954
	204	0.138721
	210.8	0.138904
	217.6	0.137171
	224.4	0.138081
	231.2	0.136508
	238	0.134795
	244.8	0.136185
	251.6	0.134094
	258.4	0.134125
	265.2	0.133385
	272	0.132213
	278.8	0.13261
	285.6	0.130523
	292.4	0.130979
	299.2	0.129547
	306	0.129858
	312.8	0.128405
	319.6	0.127865
	326.4	0.128177
	333.2	0.126348
	340	0.125761
	346.8	0.126774
	353.6	0.1255
	360.4	0.126259
	367.2	0.124179
	374	0.123159
	380.8	0.123124
	387.6	0.123297
	394.4	0.122005
	401.2	0.121351
	408	0.121362
	414.8	0.121736
	421.6	0.121679
	428.4	0.119918
	435.2	0.119172
	442	0.119118
	448.8	0.117468
	455.6	0.117116
	462.4	0.115706
	469.2	0.116568
	476	0.116449
	482.8	0.114788
	489.6	0.115302
	496.4	0.115008
	503.2	0.114112
	510	0.113991
	516.8	0.113036
	523.6	0.113315
	530.4	0.11272
	537.2	0.111997
	544	0.111195
	550.8	0.110386
	557.6	0.109993
	564.4	0.109956
	571.2	0.109805
	578	0.10899
	584.8	0.108737
	591.6	0.109046
	598.4	0.108075
	605.2	0.108367
	612	0.107229
	618.8	0.106533
	625.6	0.106649
	632.4	0.10579
	639.2	0.105017
	646	0.105199
	652.8	0.104956
	659.6	0.104704
	666.4	0.103566
	673.2	0.103379
	680	0.103951
	686.8	0.104118
	693.6	0.102167
	700.4	0.103029
	707.2	0.102585
	714	0.100626
	720.8	0.101797
	727.6	0.101191
	734.4	0.100486
	741.2	0.099831
	748	0.100493
	754.8	0.0998776
	761.6	0.0986251
	768.4	0.098311
	775.2	0.0977851
	782	0.0982375
	788.8	0.0979038
	795.6	0.0973213
	802.4	0.0968369
	809.2	0.0964773
	816	0.0955586
	822.8	0.0960854
	829.6	0.0954702
	836.4	0.0948094
	843.2	0.095134
	850	0.094444
	856.8	0.0946669
	863.6	0.0936772
	870.4	0.0949903
	877.2	0.0934233
	884	0.0927507
	890.8	0.0922383
	897.6	0.0921881
	904.4	0.0920501
	911.2	0.0931033
	918	0.092068
	924.8	0.0907615
	931.6	0.090557
	938.4	0.0911117
	945.2	0.0903847
	952	0.0883355
	958.8	0.0900874
	965.6	0.0901983
	972.4	0.0879717
	979.2	0.0888352
	986	0.0882255
	992.8	0.0885685
	999.6	0.0886628
	1006.4	0.0875358
	1013.2	0.0882652
	1020	0.0874671
	1026.8	0.0869637
	1033.6	0.0867276
	1040.4	0.0866845
	1047.2	0.0863201
	1054	0.0855182
	1060.8	0.0863673
	1067.6	0.0844824
	1074.4	0.0855664
	1081.2	0.0850318
	1088	0.0855934
	1094.8	0.085493
	1101.6	0.0836331
	1108.4	0.0846457
	1115.2	0.0845345
	1122	0.0834759
	1128.8	0.0835437
	1135.6	0.0841711
	1142.4	0.0832125
	1149.2	0.0823543
	1156	0.083522
	1162.8	0.0839537
	1169.6	0.0823936
	1176.4	0.0815176
	1183.2	0.0822795
	1190	0.0820554
	1196.8	0.0814734
	1203.6	0.0816584
	1210.4	0.0821765
	1217.2	0.0815473
	1224	0.0809516
	1230.8	0.079599
	1237.6	0.0798565
	1244.4	0.0799576
	1251.2	0.0789386
	1258	0.0795462
	1264.8	0.0805164
	1271.6	0.0789157
	1278.4	0.0793106
	1285.2	0.0796717
	1292	0.0790712
	1298.8	0.0789175
	1305.6	0.0785623
	1312.4	0.0775373
	1319.2	0.0783905
	1326	0.0778901
	1332.8	0.0775629
	1339.6	0.0777116
	1346.4	0.0771465
	1353.2	0.0772949
	1360	0.0765599
	1366.8	0.0776915
	1373.6	0.0763013
	1380.4	0.0759203
	1387.2	0.0770439
	1394	0.0761715
	1400.8	0.0752101
	1407.6	0.0767766
	1414.4	0.0757643
	1421.2	0.0760578
	1428	0.0759998
	1434.8	0.075818
	1441.6	0.0746852
	1448.4	0.07575
	1455.2	0.0742641
	1462	0.0741494
	1468.8	0.0736032
	1475.6	0.075375
	1482.4	0.0749544
	1489.2	0.0746035
	1496	0.0743843
	1502.8	0.0743326
	1509.6	0.0741589
	1516.4	0.0746061
	1523.2	0.0730519
	1530	0.0727733
	1536.8	0.0739278
	1543.6	0.0719636
	1550.4	0.072157
	1557.2	0.0728586
	1564	0.0722923
	1570.8	0.0728709
	1577.6	0.0713078
	1584.4	0.0717077
	1591.2	0.0710771
	1598	0.0711736
	1604.8	0.0721566
	1611.6	0.0715806
	1618.4	0.0720845
	1625.2	0.0715877
	1632	0.0704476
	1638.8	0.0712039
	1645.6	0.0709053
	1652.4	0.0702696
	1659.2	0.0706487
	1666	0.0692115
	1672.8	0.071668
	1679.6	0.0694766
	1686.4	0.0693991
	1693.2	0.0695583
	1700	0.0696967
	1706.8	0.0694118
	1713.6	0.0700917
	1720.4	0.0691419
	1727.2	0.0696201
	1734	0.0682432
	1740.8	0.0693178
	1747.6	0.068594
	1754.4	0.0700379
	1761.2	0.0684526
	1768	0.0689059
	1774.8	0.0685712
	1781.6	0.0679709
	1788.4	0.0689077
	1795.2	0.0685905
	1802	0.0699179
	1808.8	0.0693243
	1815.6	0.0691745
	1822.4	0.0675189
	1829.2	0.0680458
	1836	0.0682674
	1842.8	0.0670284
	1849.6	0.0687836
	1856.4	0.0683353
	1863.2	0.0678491
	1870	0.0678957
	1876.8	0.0678289
	1883.6	0.0667288
	1890.4	0.0673631
	1897.2	0.0664731
	1904	0.0672506
	1910.8	0.067015
	1917.6	0.0660987
	1924.4	0.0659242
	1931.2	0.06562
	1938	0.0666862
	1944.8	0.0659419
	1951.6	0.0673205
	1958.4	0.066558
	1965.2	0.0658811
	1972	0.0662476
	1978.8	0.0648835
	1985.6	0.0646427
	1992.4	0.0659276
	1999.2	0.0658221
	2006	0.0656041
	2012.8	0.0655453
	2019.6	0.0649209
	2026.4	0.0646445
	2033.2	0.0658928
	2040	0.0653943
	2046.8	0.0653077
	2053.6	0.0655432
	2060.4	0.0643975
	2067.2	0.0648883
	2074	0.0648572
	2080.8	0.0650944
	2087.6	0.0638048
	2094.4	0.0644594
	2101.2	0.0648323
	2108	0.065502
	2114.8	0.0635467
	2121.6	0.0653451
	2128.4	0.0651054
	2135.2	0.0643855
	2142	0.0637857
	2148.8	0.0641428
	2155.6	0.0635843
	2162.4	0.0638794
	2169.2	0.0638514
	2176	0.0636613
	2182.8	0.0637132
	2189.6	0.063104
	2196.4	0.0628204
	2203.2	0.0632413
	2210	0.0640235
	2216.8	0.0634014
	2223.6	0.0638498
	2230.4	0.0636964
	2237.2	0.0633117
	2244	0.0628262
	2250.8	0.0630099
	2257.6	0.0629161
	2264.4	0.0627562
	2271.2	0.0632558
	2278	0.062941
	2284.8	0.062659
	2291.6	0.0627106
	2298.4	0.06278
	2305.2	0.0619302
	2312	0.0627812
	2318.8	0.0621122
	2325.6	0.0627122
	2332.4	0.0621818
	2339.2	0.0623837
	2346	0.0615759
	2352.8	0.0618765
	2359.6	0.0623313
	2366.4	0.0622895
	2373.2	0.0619554
	2380	0.0621571
	2386.8	0.0615713
	2393.6	0.0619551
	2400.4	0.0621382
	2407.2	0.0608408
	2414	0.0617261
	2420.8	0.0618767
	2427.6	0.0626666
	2434.4	0.0605043
	2441.2	0.0611008
	2448	0.0605331
	2454.8	0.0609058
	2461.6	0.0622965
	2468.4	0.0611558
	2475.2	0.0619275
	2482	0.0611641
	2488.8	0.0599294
	2495.6	0.0606388
	2502.4	0.0614271
	2509.2	0.0613931
	2516	0.0607048
	2522.8	0.060335
	2529.6	0.0603803
	2536.4	0.060684
	2543.2	0.0613508
	2550	0.0608907
	2556.8	0.0609016
	2563.6	0.0605981
	2570.4	0.0599079
	2577.2	0.0599031
	2584	0.0606322
	2590.8	0.0595393
	2597.6	0.0612126
	2604.4	0.0612769
	2611.2	0.0610175
	2618	0.0595856
	2624.8	0.0591648
	2631.6	0.0600845
	2638.4	0.0595282
	2645.2	0.0607776
	2652	0.0595937
	2658.8	0.06041
	2665.6	0.0602976
	2672.4	0.0601489
	2679.2	0.0604164
	2686	0.0611156
	2692.8	0.0594166
	2699.6	0.0602838
	2706.4	0.0595849
	2713.2	0.0592052
	2720	0.0583643
	2726.8	0.0596075
	2733.6	0.0593723
	2740.4	0.0585956
	2747.2	0.0595443
	2754	0.0596708
	2760.8	0.0599679
	2767.6	0.0589968
	2774.4	0.0588065
	2781.2	0.0594811
	2788	0.0594904
	2794.8	0.0590469
	2801.6	0.0597127
	2808.4	0.0595609
	2815.2	0.0596835
	2822	0.0605931
	2828.8	0.0594102
	2835.6	0.0585831
	2842.4	0.0586946
	2849.2	0.0583024
	2856	0.059182
	2862.8	0.0583759
	2869.6	0.0579206
	2876.4	0.0590996
	2883.2	0.0587359
	2890	0.0579749
	2896.8	0.0576322
	2903.6	0.0586739
	2910.4	0.058532
	2917.2	0.0584386
	2924	0.0583107
	2930.8	0.0587921
	2937.6	0.0588051
	2944.4	0.0590021
	2951.2	0.0599739
	2958	0.0590124
	2964.8	0.0584951
	2971.6	0.0580851
	2978.4	0.0581924
	2985.2	0.0580952
	2992	0.0580935
	2998.8	0.0590322
	3005.6	0.0594712
	3012.4	0.0590996
	3019.2	0.0583809
	3026	0.0579752
	3032.8	0.0576304
	3039.6	0.0585502
	3046.4	0.0562589
	3053.2	0.0573553
	3060	0.0578777
	3066.8	0.0577353
	3073.6	0.0575841
	3080.4	0.0571112
	3087.2	0.0589607
	3094	0.0581157
	3100.8	0.057073
	3107.6	0.0588202
	3114.4	0.058134
	3121.2	0.0578362
	3128	0.0586755
	3134.8	0.0573655
	3141.6	0.0578548
	3148.4	0.0573814
	3155.2	0.05695
	3162	0.0568985
	3168.8	0.0579138
	3175.6	0.0575072
	3182.4	0.0587656
	3189.2	0.057762

## Sheet: Kintek fits
Input parameters									Output values
ATP-ATTO-488 binding assays (Figure 2d)
Initial concentrations of components (µM)									Chemical reaction
G-actin		0							G + ATP = G-ATP
ATP		4									Value	SD
G-actin-ATP		2							k+		12
ATP-ATTO-488		0.067, 0.2, 0.5, 1, 3							k-		0.0028	0.0003
G-actin-ATP-ATTO-488		0
									G + ATP-ATTO-488 = G-ATP-ATTO-488
											Value	SD
									k+		10
									k-		0.001	0.0004
ATP-ATTO-488 dissociation assays (Figure 2e)
Initial concentrations of components (µM)
G-actin		0
ATP		104
G-actin-ATP		1.891
ATP-ATTO-488		0.0913
G-actin-ATP-ATTO-488		0.1087

## Sheet: Figure 2f
Figure 2f
	The anisotropy values were obtained in the newly developed kinetic mode for fluorescence anisotropy Software SAFAS SP2000
	Pyrene assembly curve with 1 µM Mg-G-actin was acquired with a longer time-interval to limit photobleaching
		Fluorescence anisotropy of ATP-ATTO-488									Pyrene-actin assembly curves
	Conditions	1 µM Ca-G-actin (-KCl)			1 µM Mg-G-actin (-KCl)			1 µM Mg-G-actin (+KCl)			1 µM Mg-G-actin (+KCl)			5 µM Mg-G-actin (+KCl)
		Time, s.			Time, s.			Time, s.			Time, s.			Time, s.
		30	0.0368521		30	0.0379342		30	0.051287		10	0.036		10	0.036
		40	0.0367518		40	0.0399935		40	0.055892		20	0.0360426		30	0.0357615
		50	0.0366298		50	0.0428499		50	0.06149		30	0.0364064		50	0.0354858
		60	0.038446		60	0.04453		60	0.0670517		40	0.0370324		70	0.0355174
		70	0.0383987		70	0.0474755		70	0.072012		50	0.0380306		90	0.0355198
		80	0.0387231		80	0.0492953		80	0.0765169		60	0.0392898		110	0.0356457
		90	0.0389608		90	0.0525335		90	0.0804167		70	0.0407412		130	0.0358476
		100	0.0390741		100	0.0543183		100	0.083598		80	0.0425312		150	0.0362735
		110	0.0398641		110	0.0568047		110	0.0878063		90	0.0443502		170	0.0361949
		120	0.0404422		120	0.0588965		120	0.0903743		100	0.0462692		190	0.0365429
		130	0.0407039		130	0.0613189		130	0.0939783		110	0.0483562		210	0.0367504
		140	0.041892		140	0.0634185		140	0.0964526		120	0.0503485		230	0.0367873
		150	0.0422293		150	0.0651802		150	0.0997136		130	0.0526088		250	0.0368625
		160	0.0425276		160	0.0676696		160	0.102142		140	0.0546278		270	0.0375922
		170	0.043663		170	0.0697879		170	0.105001		150	0.0567753		290	0.0378811
		180	0.0446726		180	0.0704986		180	0.107151		160	0.0590805		310	0.0379638
		190	0.0439821		190	0.0728056		190	0.108545		170	0.0613074		330	0.0385517
		200	0.0456498		200	0.074693		200	0.111023		180	0.0633225		350	0.0390426
		210	0.045915		210	0.0759117		210	0.112904		190	0.0653336		370	0.039578
		220	0.0465178		220	0.0785067		220	0.114137		200	0.0676593		390	0.0397497
		230	0.0462744		230	0.0794691		230	0.116324		210	0.0693772		410	0.040036
		240	0.047565		240	0.0809528		240	0.118661		220	0.0714082		430	0.0407718
		250	0.0479558		250	0.0825871		250	0.11936		230	0.0732811		450	0.0413158
		260	0.0481767		260	0.0843359		260	0.1203		240	0.075135		470	0.0413854
		270	0.0482112		270	0.0854589		270	0.12186		250	0.0769903		490	0.0421595
		280	0.0496239		280	0.0870251		280	0.123101		260	0.0788198		510	0.0423526
		290	0.049942		290	0.0884238		290	0.124603		270	0.0799398		530	0.0423945
		300	0.0502809		300	0.0894374		300	0.125597		280	0.0817852		550	0.0434916
		310	0.051579		310	0.0913357		310	0.126907		290	0.0835235		570	0.0441987
		320	0.0522187		320	0.0924697		320	0.127765		300	0.0848435		590	0.0443022
		330	0.0515591		330	0.0934241		330	0.127773		310	0.0860854		610	0.0446328
		340	0.0531215		340	0.094936		340	0.129333		320	0.0874434		630	0.0454306
		350	0.0537182		350	0.0958097		350	0.130522		330	0.089038		650	0.0460041
		360	0.0537859		360	0.0975199		360	0.13066		340	0.0901941		670	0.0469966
		370	0.0541157		370	0.0981324		370	0.131639		350	0.0913926		690	0.0470306
		380	0.0550298		380	0.0985618		380	0.133203		360	0.0926729		710	0.0473908
		390	0.0553436		390	0.100035		390	0.132786		370	0.0935557		730	0.0480481
		400	0.0561153		400	0.101561		400	0.133105		380	0.0951311		750	0.048983
		410	0.0568828		410	0.102398		410	0.134053		390	0.09609		770	0.0492421
		420	0.0571241		420	0.103201		420	0.134434		400	0.0975407		790	0.0500174
		430	0.0574364		430	0.104169		430	0.13486		410	0.0989892		810	0.0500276
		440	0.0579654		440	0.10492		440	0.135717		420	0.0999518		830	0.0504968
		450	0.0583116		450	0.105724		450	0.136203		430	0.100996		850	0.0513137
		460	0.0586897		460	0.106252		460	0.136648		440	0.101344		870	0.0525486
		470	0.0598961		470	0.10713		470	0.137276		450	0.103001		890	0.0524883
		480	0.0601808		480	0.108458		480	0.136921		460	0.103512		910	0.0534773
		490	0.0604998		490	0.108735		490	0.137728		470	0.105069		930	0.0533487
		500	0.0610462		500	0.109403		500	0.138473		480	0.105305		950	0.0538983
		510	0.0613371		510	0.11033		510	0.138606		490	0.106473		970	0.0548509
		520	0.0626931		520	0.111478		520	0.138694		500	0.107477		990	0.055313
		530	0.0624512		530	0.112537		530	0.138921		510	0.107991		1010	0.0555433
		540	0.0632365		540	0.112018		540	0.138784		520	0.108608		1030	0.056782
		550	0.0632367		550	0.112394		550	0.139636		530	0.109379		1050	0.056758
		560	0.0635727		560	0.114289		560	0.139928		540	0.110328		1070	0.0580531
		570	0.0642606		570	0.114343		570	0.13972		550	0.110805		1090	0.0580951
		580	0.0643788		580	0.11498		580	0.140508		560	0.111362		1110	0.0582151
		590	0.0650049		590	0.115485		590	0.14047		570	0.111679		1130	0.059378
		600	0.0656581		600	0.116887		600	0.141237		580	0.1127		1150	0.0603804
		610	0.0659753		610	0.116932		610	0.140757		590	0.113223		1170	0.0600033
		620	0.0665073		620	0.117524		620	0.140381		600	0.113522		1190	0.0608413
		630	0.0670147		630	0.118242		630	0.140942		610	0.114442		1210	0.0623064
		640	0.0670613		640	0.118303		640	0.141041		620	0.114649		1230	0.062423
		650	0.0680928		650	0.119291		650	0.141736		630	0.114772		1250	0.0623834
		660	0.0681696		660	0.119167		660	0.141183		640	0.115746		1270	0.0630511
		670	0.068712		670	0.119737		670	0.141896		650	0.11611		1290	0.0637898
		680	0.0691387		680	0.120983		680	0.141615		660	0.116681		1310	0.064124
		690	0.0696716		690	0.120706		690	0.142222		670	0.117904		1330	0.0648244
		700	0.0698599		700	0.120682		700	0.142198		680	0.118134		1350	0.0648971
		710	0.0700968		710	0.121987		710	0.141875		690	0.11821		1370	0.0658774
		720	0.0711677		720	0.122996		720	0.141919		700	0.118767		1390	0.0663913
		730	0.0713417		730	0.122561		730	0.142206		710	0.119946		1410	0.0676594
		740	0.0721378		740	0.123109		740	0.1424		720	0.120523		1430	0.0672969
		750	0.0726723		750	0.122891		750	0.142542		730	0.120555		1450	0.067998
		760	0.0729577		760	0.123175		760	0.14201		740	0.121349		1470	0.0686605
		770	0.0733083		770	0.124838		770	0.142067		750	0.121485		1490	0.0687194
		780	0.073514		780	0.12447		780	0.142463		760	0.122138		1510	0.0693365
		790	0.0738523		790	0.1247		790	0.142395		770	0.122231		1530	0.0701205
		800	0.0743469		800	0.124842		800	0.142861		780	0.122361		1550	0.0704932
		810	0.0748681		810	0.125856		810	0.142493		790	0.122527		1570	0.0715209
		820	0.0752572		820	0.125499		820	0.142197		800	0.122614		1590	0.0720061
		830	0.0753389		830	0.126248		830	0.142342		810	0.12317		1610	0.0718515
		840	0.0759126		840	0.125911		840	0.143021		820	0.123697		1630	0.0729542
		850	0.0760459		850	0.126623		850	0.141495		830	0.123741		1650	0.0730229
		860	0.0762277		860	0.126655		860	0.142332		840	0.123999		1670	0.0734598
		870	0.0764569		870	0.127141		870	0.142196		850	0.124343		1690	0.0735167
		880	0.0778585		880	0.127621		880	0.141909		860	0.125413		1710	0.0746306
		890	0.0780869		890	0.127424		890	0.141521		870	0.125364		1730	0.0750737
		900	0.0784726		900	0.128003		900	0.142089		880	0.125834		1750	0.0750385
		910	0.0781758		910	0.12875		910	0.142517		890	0.126469		1770	0.0753441
		920	0.078534		920	0.128635		920	0.142785		900	0.126491		1790	0.076532
		930	0.0792409		930	0.128784		930	0.142334		910	0.126583		1810	0.0761449
		940	0.0797023		940	0.12914		940	0.142278		920	0.126955		1830	0.0771663
		950	0.0798512		950	0.130262		950	0.142066		930	0.12707		1850	0.0774818
		960	0.0802437		960	0.128801		960	0.142485		940	0.127156		1870	0.0787157
		970	0.0804428		970	0.129356		970	0.141772		950	0.127356		1890	0.0785736
		980	0.0810143		980	0.129783		980	0.141735		960	0.127879		1910	0.0794158
		990	0.0807693		990	0.129368		990	0.141816		970	0.128311		1930	0.0802708
		1000	0.0813899		1000	0.130316		1000	0.141895		980	0.128441		1950	0.0802086
		1010	0.0812996		1010	0.130538		1010	0.142152		990	0.128347		1970	0.0815396
		1020	0.0827159		1020	0.13009		1020	0.141669		1000	0.128688		1990	0.081282
		1030	0.0828311		1030	0.130828		1030	0.141515		1010	0.128914		2010	0.0815449
		1040	0.0827596		1040	0.13056		1040	0.142213		1020	0.129071		2030	0.0816738
		1050	0.0830737		1050	0.130671		1050	0.142135		1030	0.129793		2050	0.0829611
		1060	0.0836799		1060	0.130784		1060	0.141651		1040	0.129682		2070	0.0828561
		1070	0.0842439		1070	0.131952		1070	0.141485		1050	0.129731		2090	0.0837634
		1080	0.0842606		1080	0.131955		1080	0.142027		1060	0.129743		2110	0.0832088
		1090	0.0845313		1090	0.131693		1090	0.141937		1070	0.130141		2130	0.0834486
		1100	0.0849309		1100	0.132024		1100	0.141197		1080	0.130303		2150	0.0837486
		1110	0.085		1110	0.131803		1110	0.14165		1090	0.130222		2170	0.0843454
		1120	0.0858935		1120	0.13215		1120	0.142241		1100	0.130156		2190	0.0848424
		1130	0.0855737		1130	0.132433		1130	0.141571		1110	0.130582		2210	0.0849253
		1140	0.0858499		1140	0.131899		1140	0.141174		1120	0.130602		2230	0.0858869
		1150	0.0864031		1150	0.132404		1150	0.141395		1130	0.131637		2250	0.0861675
		1160	0.0870867		1160	0.13232		1160	0.141428		1140	0.130917		2270	0.0874571
		1170	0.0864915		1170	0.132963		1170	0.140934		1150	0.131643		2290	0.0872824
		1180	0.0878009		1180	0.13265		1180	0.141701		1160	0.13196		2310	0.0883177
		1190	0.0875449		1190	0.132858		1190	0.14098		1170	0.131309		2330	0.0883828
		1200	0.0876719		1200	0.133256		1200	0.140875		1180	0.131417		2350	0.0881476
		1210	0.0883185		1210	0.133124		1210	0.141155		1190	0.13151		2370	0.0897118
		1220	0.0887285		1220	0.132983		1220	0.141497		1200	0.131896		2390	0.0891157
		1230	0.0886735		1230	0.133651		1230	0.141211		1210	0.131429		2410	0.0898507
		1240	0.0890109		1240	0.132862		1240	0.140616		1220	0.131448		2430	0.0898599
		1250	0.0892379		1250	0.133805		1250	0.140632		1230	0.131517		2450	0.0901698
		1260	0.0896162		1260	0.134035		1260	0.140614		1240	0.131643		2470	0.0908655
		1270	0.0896647		1270	0.133638		1270	0.140709		1250	0.132048		2490	0.0908895
		1280	0.0901528		1280	0.133721		1280	0.140939		1260	0.132546		2510	0.0922459
		1290	0.0910835		1290	0.133082		1290	0.14052		1270	0.132453		2530	0.0920133
		1300	0.0911895		1300	0.13379		1300	0.140148		1280	0.132495		2550	0.0923863
		1310	0.0910663		1310	0.13371		1310	0.140362		1290	0.132448		2570	0.0931436
		1320	0.0919546		1320	0.134339		1320	0.140848		1300	0.132251		2590	0.0930706
		1330	0.0919802		1330	0.133365		1330	0.14015		1310	0.133013		2610	0.0936864
		1340	0.0919183		1340	0.134388		1340	0.140336		1320	0.132905		2630	0.0930051
		1350	0.0921649		1350	0.133761		1350	0.140443		1330	0.133039		2650	0.0946431
		1360	0.0928375		1360	0.134625		1360	0.140101		1340	0.133629		2670	0.0944809
		1370	0.0933146		1370	0.134245		1370	0.140144		1350	0.133722		2690	0.0944858
		1380	0.0927846		1380	0.134212		1380	0.140231		1360	0.133847		2710	0.0953875
		1390	0.0935897		1390	0.134499		1390	0.14041		1370	0.133875		2730	0.0950507
		1400	0.0929463		1400	0.134131		1400	0.140112		1380	0.134594		2750	0.0957875
		1410	0.093805		1410	0.13436		1410	0.139836		1390	0.134122		2770	0.097486
		1420	0.0941491		1420	0.13509		1420	0.139967		1400	0.134238		2790	0.0960172
		1430	0.0936778		1430	0.134336		1430	0.138779		1410	0.13424		2810	0.0967475
		1440	0.0943326		1440	0.135516		1440	0.139602		1420	0.134507		2830	0.0971005
		1450	0.0949084		1450	0.134287		1450	0.139411		1430	0.134693		2850	0.0975988
		1460	0.0949542		1460	0.134829		1460	0.139813		1440	0.13439		2870	0.0984542
		1470	0.09552		1470	0.134807		1470	0.139519		1450	0.134474		2890	0.0988887
		1480	0.0959746		1480	0.134661		1480	0.139773		1460	0.13438		2910	0.0986489
		1490	0.09557		1490	0.134825		1490	0.139969		1470	0.135098		2930	0.0985604
		1500	0.0961828		1500	0.135121		1500	0.139729		1480	0.134886		2950	0.0994973
		1510	0.0960286		1510	0.134772		1510	0.139947		1490	0.135107		2970	0.0996253
		1520	0.0965396		1520	0.135525		1520	0.139268		1500	0.135151		2990	0.0998552
		1530	0.0969316		1530	0.134258		1530	0.139605		1510	0.13557		3010	0.0997539
		1540	0.0968924		1540	0.134936		1540	0.139254		1520	0.135252		3030	0.100652
		1550	0.0968772		1550	0.135326		1550	0.139018		1530	0.135234		3050	0.101078
		1560	0.0972067		1560	0.134788		1560	0.139222		1540	0.135235		3070	0.100676
		1570	0.0973841		1570	0.135489		1570	0.139367		1550	0.135439		3090	0.101246
		1580	0.0978813		1580	0.135027		1580	0.138899		1560	0.135625		3110	0.102471
		1590	0.0973664		1590	0.134912		1590	0.138979		1570	0.135626		3130	0.102465
		1600	0.0983231		1600	0.135077		1600	0.13905		1580	0.135808		3150	0.102162
		1610	0.098698		1610	0.135703		1610	0.138826		1590	0.136267		3170	0.102429
		1620	0.0987838		1620	0.13577		1620	0.13885		1600	0.135745		3190	0.101606
		1630	0.0992397		1630	0.134743		1630	0.138573		1610	0.135862		3210	0.103899
		1640	0.0987336		1640	0.1355		1640	0.138173		1620	0.135652		3230	0.103922
		1650	0.0991309		1650	0.135051		1650	0.138458		1630	0.136171		3250	0.103825
		1660	0.0993004		1660	0.1353		1660	0.138209		1640	0.135578		3270	0.103103
		1670	0.0999646		1670	0.135544		1670	0.138453		1650	0.135321		3290	0.104339
		1680	0.0997777		1680	0.135408		1680	0.137681		1660	0.135363		3310	0.104335
		1690	0.10044		1690	0.135174		1690	0.138037		1670	0.135665		3330	0.104489
		1700	0.100726		1700	0.135208		1700	0.138145		1680	0.135275		3350	0.104109
		1710	0.100976		1710	0.135232		1710	0.1379		1690	0.135254		3370	0.105009
		1720	0.100744		1720	0.135021		1720	0.138558		1700	0.135307		3390	0.105212
		1730	0.101056		1730	0.135336		1730	0.137301		1710	0.135247		3410	0.10586
		1740	0.101153		1740	0.134888		1740	0.138684		1720	0.135279		3430	0.105872
		1750	0.101265		1750	0.13479		1750	0.138049		1730	0.135607		3450	0.106842
		1760	0.101855		1760	0.134733		1760	0.137845		1740	0.135445		3470	0.106809
		1770	0.101965		1770	0.13506		1770	0.137796		1750	0.135766		3490	0.106951
		1780	0.102135		1780	0.134814		1780	0.138003		1760	0.13608		3510	0.10721
		1790	0.102184		1790	0.135536		1790	0.13765		1770	0.136271		3530	0.107035
		1800	0.102489		1800	0.134919		1800	0.137217		1780	0.136201		3550	0.108111
		1810	0.102847		1810	0.135312		1810	0.137715		1790	0.136201		3570	0.107687
		1820	0.10315		1820	0.13528		1820	0.137321		1800	0.136402		3590	0.107758
		1830	0.102799		1830	0.134492		1830	0.138207		1810	0.136098		3610	0.107761
		1840	0.103398		1840	0.135099		1840	0.137383		1820	0.136098		3630	0.108828
		1850	0.103552		1850	0.134979		1850	0.138368		1830	0.136288		3650	0.108477
		1860	0.103215		1860	0.134878		1860	0.13747		1840	0.136306		3670	0.109498
		1870	0.103501		1870	0.134901		1870	0.137757		1850	0.136495		3690	0.109271
		1880	0.104074		1880	0.135135					1860	0.136303		3710	0.109713
		1890	0.104146		1890	0.135215					1870	0.136456		3730	0.109715
		1900	0.10407		1900	0.13553					1880	0.136488		3750	0.110195
		1910	0.104967		1910	0.135213					1890	0.136962		3770	0.110514
		1920	0.105249		1920	0.134984					1900	0.136364		3790	0.110554
		1930	0.104961		1930	0.135173					1910	0.136865		3810	0.11044
		1940	0.105055		1940	0.135044					1920	0.13683		3830	0.111699
		1950	0.105031		1950	0.13513					1930	0.136623		3850	0.1114
		1960	0.105366		1960	0.134609					1940	0.137016		3870	0.113007
		1970	0.105928		1970	0.134783					1950	0.136619		3890	0.1118
		1980	0.105775		1980	0.13416					1960	0.137205		3910	0.111977
		1990	0.106331		1990	0.135188					1970	0.137216		3930	0.111763
		2000	0.10594		2000	0.134827					1980	0.137191		3950	0.11181
		2010	0.106559		2010	0.135118					1990	0.136995		3970	0.111385
		2020	0.106415		2020	0.134545					2000	0.136856		3990	0.111326
		2030	0.106636		2030	0.134712					2010	0.136856		4010	0.112695
		2040	0.106657								2020	0.136856		4030	0.112728
		2050	0.107824								2030	0.136533		4050	0.114364
		2060	0.106815								2040	0.136702		4070	0.113079
		2070	0.107185								2050	0.136729		4090	0.114365
		2080	0.107541								2060	0.136739		4110	0.114392
		2090	0.107884								2070	0.136739		4130	0.114522
		2100	0.10793								2080	0.136608		4150	0.114334
		2110	0.107759								2090	0.136839		4170	0.113927
		2120	0.108293								2100	0.136807		4190	0.114216
		2130	0.108429								2110	0.136551		4210	0.115892
		2140	0.108659								2120	0.136486		4230	0.115035
		2150	0.108445								2130	0.136305		4250	0.114982
		2160	0.108969								2140	0.136605		4270	0.11535
		2170	0.108646								2150	0.136611		4290	0.115648
		2180	0.109764								2160	0.13665		4310	0.11673
		2190	0.108953								2170	0.136433		4330	0.116486
		2200	0.109465								2180	0.136464		4350	0.11749
		2210	0.109863								2190	0.136498		4370	0.116614
		2220	0.110166								2200	0.136525		4390	0.116838
		2230	0.109985								2210	0.13704		4410	0.116416
		2240	0.110031								2220	0.136633		4430	0.117073
		2250	0.110436								2230	0.136578		4450	0.117383
		2260	0.111143								2240	0.136538		4470	0.11658
		2270	0.110441								2250	0.137013		4490	0.117017
		2280	0.110785								2260	0.136545		4510	0.117428
		2290	0.111152								2270	0.136994		4530	0.119716
		2300	0.111141								2280	0.136677		4550	0.119371
		2310	0.110702								2290	0.136801		4570	0.119171
		2320	0.11158								2300	0.137104		4590	0.119179
		2330	0.111405								2310	0.136657		4610	0.119763
		2340	0.11202								2320	0.137475		4630	0.119112
		2350	0.111229								2330	0.137207		4650	0.119302
		2360	0.111891								2340	0.136858		4670	0.118425
		2370	0.112052								2350	0.137047		4690	0.118805
		2380	0.111553								2360	0.136664		4710	0.120096
		2390	0.113138								2370	0.136512		4730	0.120097
		2400	0.112542								2380	0.136535		4750	0.119026
		2410	0.112991								2390	0.136464		4770	0.120452
		2420	0.112811								2400	0.136468		4790	0.119603
		2430	0.112564								2410	0.136316		4810	0.120448
		2440	0.112925											4830	0.12013
		2450	0.113644											4850	0.120301
		2460	0.112776											4870	0.120514
		2470	0.11285											4890	0.122113
		2480	0.113304											4910	0.121197
		2490	0.114402											4930	0.121221
		2500	0.113466											4950	0.121625
		2510	0.113889											4970	0.121703
		2520	0.114175											4990	0.123776
		2530	0.114159											5010	0.12354
		2540	0.11461											5030	0.122729
		2550	0.114313											5050	0.122491
		2560	0.114832											5070	0.122452
		2570	0.114894											5090	0.122611
		2580	0.114947											5110	0.123361
		2590	0.115343											5130	0.122786
		2600	0.115237											5150	0.123066
		2610	0.115435											5170	0.122983
		2620	0.11543											5190	0.123421
		2630	0.11556											5210	0.123345
		2640	0.115929											5230	0.123605
		2650	0.115794											5250	0.123809
		2660	0.115914											5270	0.123413
		2670	0.116274											5290	0.124072
		2680	0.116617											5310	0.123962
		2690	0.116305											5330	0.123984
		2700	0.1165											5350	0.125557
		2710	0.116765											5370	0.12556
		2720	0.116348											5390	0.12498
		2730	0.116641											5410	0.124892
		2740	0.117148											5430	0.125288
		2750	0.116409											5450	0.126252
		2760	0.117155											5470	0.125665
		2770	0.117398											5490	0.125308
		2780	0.117752											5510	0.125691
		2790	0.11716											5530	0.126844
		2800	0.117311											5550	0.125208
		2810	0.117789											5570	0.125892
		2820	0.117659											5590	0.125917
		2830	0.117472											5610	0.126096
		2840	0.117789											5630	0.128024
		2850	0.117947											5650	0.126314
		2860	0.118338											5670	0.126933
		2870	0.118525											5690	0.127229
		2880	0.118288											5710	0.12738
		2890	0.118776											5730	0.127328
		2900	0.118422											5750	0.127795
		2910	0.11889											5770	0.127153
		2920	0.118781											5790	0.127649
		2930	0.118987											5810	0.127704
		2940	0.119041											5830	0.127704
		2950	0.119307											5850	0.127064
		2960	0.119703											5870	0.128182
		2970	0.11968											5890	0.127353
		2980	0.11933											5910	0.128525
		2990	0.119197											5930	0.128301
		3000	0.120459											5950	0.130348
		3010	0.119466											5970	0.12844
		3020	0.120225											5990	0.129533
		3030	0.120409											6010	0.12881
		3040	0.120287											6030	0.128741
		3050	0.120026											6050	0.128557
		3060	0.120565											6070	0.128889
		3070	0.120249											6090	0.129345
		3080	0.120639											6110	0.128883
		3090	0.120141											6130	0.128894
		3100	0.120815											6150	0.129497
		3110	0.121459											6170	0.130096
		3120	0.120833											6190	0.130739
		3130	0.121356											6210	0.130741
		3140	0.121537											6230	0.130181
		3150	0.121036											6250	0.131501
		3160	0.121417											6270	0.129873
		3170	0.121569											6290	0.130876
		3180	0.121384											6310	0.131539
		3190	0.121727											6330	0.130497
		3200	0.121734											6350	0.131305
		3210	0.122099											6370	0.130419
		3220	0.122015											6390	0.130318
		3230	0.122326											6410	0.131924
		3240	0.12255											6430	0.130807
		3250	0.121956											6450	0.13189
		3260	0.123111											6470	0.13174
		3270	0.121952											6490	0.130578
		3280	0.122708											6510	0.132116
		3290	0.123066											6530	0.132153
		3300	0.122739											6550	0.132126
		3310	0.123164											6570	0.132101
		3320	0.122895											6590	0.131567
		3330	0.122819											6610	0.130841
		3340	0.122629											6630	0.132705
		3350	0.123145											6650	0.131499
		3360	0.123769											6670	0.131985
		3370	0.123382											6690	0.131988
		3380	0.123122											6710	0.132067
		3390	0.123631											6730	0.132386
		3400	0.123412											6750	0.132953
		3410	0.123672											6770	0.132415
		3420	0.123665											6790	0.132786
		3430	0.123583											6810	0.132761
		3440	0.123983											6830	0.133347
		3450	0.12429											6850	0.132282
		3460	0.124324											6870	0.13235
		3470	0.124479											6890	0.133476
		3480	0.124138											6910	0.13329
		3490	0.124091											6930	0.134944
		3500	0.124333											6950	0.13332
		3510	0.125084											6970	0.133328
		3520	0.124863											6990	0.133041
		3530	0.124848											7010	0.133725
		3540	0.124927											7030	0.133578
		3550	0.125074											7050	0.134659
		3560	0.125247											7070	0.134931
		3570	0.125607											7090	0.133795
		3580	0.12474											7110	0.133687
		3590	0.125404											7130	0.133331
		3600	0.125918											7150	0.134223
		3610	0.125565											7170	0.134179
		3620	0.125369											7190	0.134087
		3630	0.125227											7210	0.135464
		3640	0.125584											7230	0.134226
		3650	0.125851											7250	0.134492
		3660	0.126164											7270	0.134892
		3670	0.126401											7290	0.134345
		3680	0.125265											7310	0.13561
		3690	0.125679											7330	0.134358
		3700	0.126105											7350	0.1345
		3710	0.126711											7370	0.1345
		3720	0.126393											7390	0.13589
		3730	0.126506											7410	0.136037
		3740	0.125839											7430	0.135225
		3750	0.127054											7450	0.135458
		3760	0.126773											7470	0.135213
		3770	0.126249											7490	0.134656
		3780	0.126531											7510	0.136606
		3790	0.127089											7530	0.134954
		3800	0.126458											7550	0.135242
		3810	0.126554											7570	0.136776
		3820	0.126504											7590	0.136454
		3830	0.126903											7610	0.136284
		3840	0.126481											7630	0.137012
		3850	0.127283											7650	0.137302
		3860	0.127187											7670	0.13632
		3870	0.127161											7690	0.136107
		3880	0.127493											7710	0.136727
		3890	0.127502											7730	0.136494
		3900	0.127456											7750	0.13682
		3910	0.127835											7770	0.135688
		3920	0.127355											7790	0.136973
		3930	0.127108											7810	0.136858
		3940	0.127826											7830	0.136909
		3950	0.127558											7850	0.13706
		3960	0.127715											7870	0.137624
		3970	0.128029											7890	0.13698
		3980	0.127657											7910	0.137685
		3990	0.129138											7930	0.136419
		4000	0.128522											7950	0.137134
		4010	0.128231											7970	0.137181
		4020	0.128278											7990	0.138012
		4030	0.128646											8010	0.13771
		4040	0.129359											8030	0.13678
		4050	0.128542											8050	0.137117
		4060	0.12874											8070	0.137512
		4070	0.128588											8090	0.13825
		4080	0.128758											8110	0.137431
		4090	0.128925
		4100	0.128757
		4110	0.128207
		4120	0.128973
		4130	0.129487
		4140	0.129411
		4150	0.129764
		4160	0.129546
		4170	0.128631
		4180	0.129631
		4190	0.129124
		4200	0.129703
		4210	0.129837
		4220	0.129511
		4230	0.129409
		4240	0.129961
		4250	0.130404
		4260	0.129616
		4270	0.13034
		4280	0.130384
		4290	0.130274
		4300	0.130073
		4310	0.129935
		4320	0.130616
		4330	0.130444
		4340	0.129978
		4350	0.13029
		4360	0.130594
		4370	0.130533
		4380	0.130437
		4390	0.131315
		4400	0.130773
		4410	0.130703
		4420	0.130543
		4430	0.130549
		4440	0.130417
		4450	0.130103
		4460	0.131176
		4470	0.131317
		4480	0.130918
		4490	0.131794
		4500	0.131501
		4510	0.1313
		4520	0.131963
		4530	0.131392
		4540	0.131487
		4550	0.13141
		4560	0.131444
		4570	0.13193
		4580	0.131586
		4590	0.131576
		4600	0.131266
		4610	0.132542
		4620	0.131776
		4630	0.132227
		4640	0.131808
		4650	0.132538
		4660	0.131998
		4670	0.132184
		4680	0.132645
		4690	0.132138
		4700	0.132356
		4710	0.132797
		4720	0.132321
		4730	0.1327
		4740	0.132274
		4750	0.132701
		4760	0.132656
		4770	0.132414
		4780	0.132477
		4790	0.133191
		4800	0.1327
		4810	0.132818
		4820	0.132406
		4830	0.13283
		4840	0.132886
		4850	0.132998
		4860	0.132927
		4870	0.132613
		4880	0.132415
		4890	0.133123
		4900	0.133529
		4910	0.133453
		4920	0.133416
		4930	0.133889
		4940	0.133565
		4950	0.133833
		4960	0.133584
		4970	0.133216
		4980	0.133566
		4990	0.133825
		5000	0.133378
		5010	0.133338
		5020	0.133394
		5030	0.133299
		5040	0.134335
		5050	0.134075
		5060	0.134313
		5070	0.13392
		5080	0.133945
		5090	0.134144
		5100	0.134101
		5110	0.134145
		5120	0.134064
		5130	0.133681
		5140	0.134191
		5150	0.133553
		5160	0.134327
		5170	0.134948
		5180	0.134629
		5190	0.134443
		5200	0.134939
		5210	0.13409
		5220	0.134655
		5230	0.134928
		5240	0.134912
		5250	0.134397
		5260	0.13483
		5270	0.135138
		5280	0.134983
		5290	0.135029
		5300	0.134959
		5310	0.135247
		5320	0.135399
		5330	0.135315
		5340	0.134813
		5350	0.134669
		5360	0.13468
		5370	0.13503
		5380	0.134745
		5390	0.135541
		5400	0.135331
		5410	0.135019
		5420	0.134737
		5430	0.135368
		5440	0.135144
		5450	0.135567
		5460	0.135271
		5470	0.136358
		5480	0.135152
		5490	0.135438
		5500	0.136205
		5510	0.135927
		5520	0.13602
		5530	0.135724
		5540	0.136023
		5550	0.135993
		5560	0.136032
		5570	0.135471
		5580	0.13551
		5590	0.13584
		5600	0.136313
		5610	0.1356
		5620	0.135349
		5630	0.136149
		5640	0.136313
		5650	0.136174
		5660	0.13622
		5670	0.136387
		5680	0.136458
		5690	0.136433
		5700	0.135887
		5710	0.136439
		5720	0.135967
		5730	0.136278
		5740	0.136497
		5750	0.136591
		5760	0.136713
		5770	0.136524
		5780	0.137373
		5790	0.136988
		5800	0.136566
		5810	0.136996
		5820	0.136611
		5830	0.136914
		5840	0.136251
		5850	0.136724
		5860	0.136396
		5870	0.136645
		5880	0.137404
		5890	0.13697
		5900	0.137042
		5910	0.136754
		5920	0.136671
		5930	0.136936
		5940	0.137232
		5950	0.136897
		5960	0.1372
		5970	0.13676
		5980	0.136728
		5990	0.137374
		6000	0.137337
		6010	0.13713
		6020	0.137206
		6030	0.137241
		6040	0.137088
		6050	0.137436
		6060	0.137599
		6070	0.137474
		6080	0.137435
		6090	0.137494
		6100	0.137136
		6110	0.137595
		6120	0.137354
		6130	0.137487
		6140	0.137581
		6150	0.137527
		6160	0.137605
		6170	0.137651
		6180	0.137708
		6190	0.137623
		6200	0.13759
		6210	0.137761
		6220	0.137409
		6230	0.137752
		6240	0.138473
		6250	0.138533
		6260	0.138229
		6270	0.137672
		6280	0.138108
		6290	0.137537
		6300	0.137734
		6310	0.13838
		6320	0.137786
		6330	0.137128
		6340	0.137835
		6350	0.138143
		6360	0.138347
		6370	0.137805
		6380	0.138544
		6390	0.137878
		6400	0.138237
		6410	0.138258
		6420	0.138143
		6430	0.137968
		6440	0.138584
		6450	0.137932
		6460	0.137676
		6470	0.138154
		6480	0.138795
		6490	0.138567
		6500	0.138107
		6510	0.139069
		6520	0.137725
		6530	0.138456
		6540	0.138594
		6550	0.138224
		6560	0.138241
		6570	0.137878
		6580	0.138263
		6590	0.1385
		6600	0.138399
		6610	0.138982
		6620	0.138809
		6630	0.138742
		6640	0.139595
		6650	0.139046
		6660	0.138769
		6670	0.139017
		6680	0.138325
		6690	0.138516
		6700	0.138998
		6710	0.138382
		6720	0.1397
		6730	0.13873
		6740	0.139075
		6750	0.138942
		6760	0.139383
		6770	0.138863
		6780	0.139128
		6790	0.13828
		6800	0.139058
		6810	0.13944
		6820	0.138332
		6830	0.138506
		6840	0.139057
		6850	0.139222
		6860	0.139196
		6870	0.139069
		6880	0.139122
		6890	0.138923
		6900	0.138739
		6910	0.139513
		6920	0.138985
		6930	0.138851
		6940	0.139226
		6950	0.140098
		6960	0.139176
		6970	0.139342
		6980	0.13904
		6990	0.139427
		7000	0.139791
		7010	0.13929
		7020	0.139353
		7030	0.13988
		7040	0.13968
		7050	0.139387
		7060	0.139046
		7070	0.139487
		7080	0.139465
		7090	0.139054
		7100	0.139418
		7110	0.139766
		7120	0.139262
		7130	0.13989
		7140	0.139392
		7150	0.139598
		7160	0.140902
		7170	0.13991
		7180	0.139471
		7190	0.139316
		7200	0.13988
		7210	0.139529
		7220	0.139768
		7230	0.13923
		7240	0.140484
		7250	0.139922
		7260	0.138664
		7270	0.139106
		7280	0.13924
		7290	0.140291
		7300	0.139245
		7310	0.139174
		7320	0.139473
		7330	0.139269
		7340	0.139808
		7350	0.140483
		7360	0.139942
		7370	0.139506
		7380	0.140155
		7390	0.140185
		7400	0.140516
		7410	0.140332
		7420	0.139479
		7430	0.140605
		7440	0.140037
		7450	0.139766
		7460	0.139636
		7470	0.140112
		7480	0.140119
		7490	0.139617
		7500	0.139919
		7510	0.140043
		7520	0.139742
		7530	0.139746
		7540	0.140123
		7550	0.139965
		7560	0.140463
		7570	0.140241
		7580	0.139718
		7590	0.140243
		7600	0.139862
		7610	0.140603
		7620	0.14038
		7630	0.140238
		7640	0.140457
		7650	0.140322
		7660	0.140402
		7670	0.140208
		7680	0.140513
		7690	0.140909
		7700	0.140087
		7710	0.140693
		7720	0.140381
		7730	0.140304
		7740	0.140385
		7750	0.140423
		7760	0.140453
		7770	0.140549
		7780	0.140645
		7790	0.140811
		7800	0.140001
		7810	0.140735
		7820	0.140615
		7830	0.140228
		7840	0.140724
		7850	0.14048

## Sheet: Figure 3d
Figure 3d
	Actin filaments elongation, measured with ImageJ
	Condition at 0% ATP-ATTO-488 occupancy				Condition at 39% ATP-ATTO-488 occupancy				Condition at 95% ATP-ATTO-488 occupancy
	∆length, µm.	Time, min.			∆length, µm.	Time, min.			∆length, µm.	Time, min.
	22.143	29			12.444	16			20.862	26
	9.882	12			14.457	17			21.594	23
	20.313	26			9.699	12			8.418	11
	17.568	20			14.274	18			13.542	15
	9.882	11			10.248	12			13.359	17
	14.823	14			19.581	23			14.091	15
	15.921	21			11.895	15			11.712	14
	7.32	9			13.359	17			14.823	18
	17.568	23			15.372	18			9.699	11
	13.176	17			19.581	26			7.32	9
	10.065	11			20.679	24			10.431	14
	22.326	29			15.555	17			7.32	10
	23.607	29			19.764	23			6.222	9
	15.006	18			8.784	12			13.542	18
	15.921	18			11.346	14			11.346	14
	10.065	13			10.431	12			7.503	9
	21.411	26			8.601	10			11.895	15
	16.836	22			10.98	12			12.261	15
	14.64	20			15.006	16			7.32	10
	19.764	24			6.222	7			11.529	16

## Sheet: Figure 3f
Figure 3f
	These values were obtained with ImageJ
	Time, s.	Fluorescence Intensity, relative to pre-bleached value
	0	1	(pre-bleach)
	15	0.328951
	30	0.319964
	45	0.346563
	60	0.339446
	75	0.330319
	90	0.331826
	105	0.297803
	120	0.3088
	135	0.330096
	150	0.332524
	165	0.354322
	180	0.334589
	195	0.358788
	210	0.328393
	225	0.33872
	240	0.315024
	255	0.338329
	270	0.330877
	285	0.287616
	300	0.348461
	315	0.310419
	330	0.3076
	345	0.331073
	360	0.313489
	375	0.294119
	390	0.334003
	405	0.318541
	420	0.346284
	435	0.326746
	450	0.285914
	465	0.342293
	480	0.309442
	495	0.311396
	510	0.356248
	525	0.324458
	540	0.278238
	555	0.357272
	570	0.360965
	585	0.312366
	600	0.333305
	615	0.372109
	630	0.382288
	645	0.31321
	660	0.347735
	675	0.305088
	690	0.324207
	705	0.35061
	720	0.325993
	735	0.246113
	750	0.34606
	765	0.274973
	780	0.27701
	795	0.305925
	810	0.264144
	825	0.301627
	840	0.293226
	855	0.308047
	870	0.297915
	885	0.317145
	900	0.317899

## Sheet: Figure 4a
Figure 4a
	The anisotropy values were obtained in the newly developed kinetic mode for fluorescence anisotropy Software SAFAS SP2000
		Fluorescence anisotropy of ATP-ATTO-488
		Conditions [Profilin], µM.
		0	0.34	0.67	1	2	4	8
	Time, s.
	20	0.0514004	0.0608854	0.0568527	0.0649451	0.0659181	0.0815058	0.0793198
	30	0.0594	0.0664428	0.0668794	0.0769257	0.0859835	0.0998927	0.105301
	40	0.0658061	0.0738044	0.0766301	0.08681	0.104319	0.119349	0.122568
	50	0.0698628	0.0817185	0.0861786	0.0968727	0.115548	0.132125	0.136027
	60	0.0768232	0.0845976	0.0934321	0.10576	0.12697	0.144101	0.149831
	70	0.0787275	0.093532	0.101784	0.117503	0.135733	0.153951	0.161093
	80	0.0869603	0.0988363	0.107496	0.122451	0.145583	0.162367	0.165843
	90	0.0894554	0.103705	0.114699	0.130625	0.154065	0.166692	0.174805
	100	0.0944249	0.108756	0.120768	0.138469	0.157764	0.17376	0.176065
	110	0.0985842	0.113365	0.125287	0.141699	0.165421	0.176014	0.181105
	120	0.101101	0.118293	0.131998	0.147911	0.169003	0.178688	0.184296
	130	0.105618	0.122711	0.136378	0.149765	0.172886	0.185027	0.186125
	140	0.109488	0.12623	0.141489	0.155244	0.174272	0.186679	0.188871
	150	0.113262	0.130417	0.144526	0.158733	0.179679	0.187358	0.190941
	160	0.115569	0.134511	0.14818	0.162722	0.184138	0.190273	0.19091
	170	0.118876	0.133989	0.151565	0.165368	0.184012	0.191309	0.191719
	180	0.123648	0.139964	0.155165	0.168804	0.186217	0.192184	0.194445
	190	0.125572	0.143155	0.155964	0.170835	0.18867	0.194804	0.193436
	200	0.129325	0.144276	0.158312	0.174493	0.189833	0.194054	0.194625
	210	0.13241	0.148454	0.161075	0.178574	0.192267	0.194567	0.194979
	220	0.133317	0.151955	0.163903	0.179716	0.191678	0.195538	0.195734
	230	0.135041	0.152789	0.165177	0.180741	0.19143	0.196939	0.1945
	240	0.139781	0.154023	0.16888	0.183661	0.194385	0.196732	0.195483
	250	0.141801	0.158902	0.172614	0.18218	0.196669	0.199094	0.196332
	260	0.143892	0.159283	0.171686	0.186812	0.195612	0.198231	0.197246
	270	0.146341	0.161321	0.173514	0.186033	0.198603	0.199056	0.195398
	280	0.146038	0.163276	0.177843	0.187657	0.196585	0.196523	0.195009
	290	0.149777	0.16443	0.176659	0.189424	0.197627	0.198758	0.195538
	300	0.150927	0.166059	0.18042	0.190476	0.197029	0.198694	0.19724
	310	0.151839	0.16689	0.17959	0.18999	0.197693	0.200401	0.197317
	320	0.155226	0.169965	0.179826	0.19233	0.19871	0.199876	0.198367
	330	0.156402	0.17031	0.181285	0.191583	0.199023	0.199652	0.19649
	340	0.156247	0.171933	0.185424	0.194238	0.197525	0.198671	0.196714
	350	0.158686	0.171784	0.185289	0.194221	0.199471	0.198511	0.19699
	360	0.157886	0.173125	0.186953	0.194827	0.198673	0.198285	0.19591
	370	0.160074	0.174787	0.185429	0.195453	0.20036	0.197992	0.19759
	380	0.163673	0.17496	0.185424	0.194967	0.200187	0.19881	0.198979
	390	0.16297	0.179108	0.187605	0.195834	0.200082	0.198763	0.198536
	400	0.164916	0.179645	0.187116	0.196529	0.199492	0.198933	0.197807
	410	0.167504	0.179661	0.187256	0.196262	0.198591	0.198521	0.196845
	420	0.168983	0.181749	0.189406	0.196678	0.200581	0.198177	0.198928
	430	0.169793	0.179334	0.190634	0.196846	0.20019	0.199664	0.196265
	440	0.168798	0.182071	0.190479	0.197918	0.199733	0.198596	0.198849
	450	0.171333	0.181569	0.192581	0.198377	0.200291	0.198767	0.19778
	460	0.171316	0.183998	0.190487	0.198882	0.19925	0.198596	0.199435
	470	0.171502	0.1836	0.19094	0.199828	0.199625	0.198488	0.19927
	480	0.174127	0.185318	0.193213	0.199482	0.200595	0.198532	0.199151
	490	0.175817	0.18597	0.193143	0.199889	0.2021	0.199456	0.197023
	500	0.1743	0.186035	0.192538	0.19862	0.201069	0.196589	0.199145
	510	0.176292	0.184723	0.191142	0.200067	0.200007	0.198197	0.197744
	520	0.176179	0.186318	0.193476	0.200547	0.199996	0.199126	0.195398
	530	0.177552	0.188873	0.192962	0.199725	0.19976	0.198726	0.197689
	540	0.179355	0.189431	0.191916	0.201554	0.199367	0.19698	0.198688
	550	0.17803	0.186973	0.193965	0.199644	0.198268	0.196514	0.197327
	560	0.180569	0.18948	0.195122	0.200062	0.198729	0.197023	0.196564
	570	0.180994	0.1905	0.194803	0.200229	0.201212	0.197714	0.197564
	580	0.180456	0.19155	0.193926	0.199445	0.201831	0.199333	0.196498
	590	0.181266	0.191302	0.193798	0.200186	0.200009	0.199576	0.1987
	600	0.180082	0.189886	0.195024	0.201605	0.198999	0.196591	0.198239
	610	0.181653	0.192671	0.194111	0.200176	0.200051	0.199272	0.196827
	620	0.183172	0.192336	0.19423	0.201708	0.199395	0.198059	0.199916
	630	0.182899	0.190458	0.195375	0.200202	0.20048	0.197317	0.199282
	640	0.183563	0.191872	0.194796	0.20003	0.200588	0.197733	0.198975
	650	0.185678	0.193505	0.195641	0.200943	0.200734	0.196492	0.199347
	660	0.185261	0.191524	0.194869	0.199638	0.200348	0.195874	0.198795
	670	0.18703	0.19292	0.195486	0.202457	0.198862	0.198191	0.196765
	680	0.187239	0.192036	0.193648	0.200637	0.199186	0.196229	0.197707
	690	0.185368	0.194045	0.194868	0.200439	0.200172	0.19775	0.197493
	700	0.185529	0.192055	0.194936	0.201978	0.199444	0.196613	0.198373
	710	0.185984	0.193849	0.196083	0.199689	0.202309	0.19791	0.19898
	720	0.188284	0.193754	0.19541	0.200541	0.198491	0.196364	0.196609
	730	0.187857	0.194396	0.197179	0.199509	0.197442	0.195762	0.195788
	740	0.186852	0.19388	0.198553	0.201934	0.199292	0.196535	0.198658
	750	0.187522	0.19463	0.196624	0.201579	0.199977	0.195564	0.197423
	760	0.189113	0.194526	0.197341	0.202429	0.199955	0.197149	0.196581
	770	0.189818	0.196304	0.196266	0.201141	0.198548	0.195528	0.19875
	780	0.189426	0.194785	0.196638	0.199959	0.200796	0.197025	0.195349
	790	0.189418	0.194178	0.196405	0.201683	0.198311	0.196214	0.196366
	800	0.187756	0.195754	0.195564	0.200645	0.198455	0.195699	0.195832
	810	0.189643	0.197993	0.198346	0.202593	0.198529	0.197554	0.196007
	820	0.189546	0.196623	0.195372	0.202467	0.198313	0.19525	0.198763
	830	0.189325	0.196207	0.196548	0.198645	0.200063	0.196306	0.198906
	840	0.192155	0.196184	0.195923	0.203105	0.197744	0.196776	0.198175
	850	0.1897	0.19487	0.196861	0.201849	0.200023	0.19709	0.197143
	860	0.190398	0.19617	0.196578	0.202739	0.198693	0.194992	0.199051
	870	0.191863	0.1966	0.197639	0.199012	0.199019	0.195565	0.198322
	880	0.189856	0.195783	0.19513	0.201843	0.19746	0.196189	0.196073
	890	0.190105	0.195539	0.196897	0.200055	0.19902	0.197094	0.19673
	900	0.19137	0.196989	0.194397	0.200566	0.19681	0.195379	0.198639
	910	0.193039	0.196032	0.196706	0.200905	0.19813	0.194732	0.198681
	920	0.190088	0.197442	0.198268	0.200473	0.197629	0.195848	0.196355
	930	0.191637	0.196191	0.195441	0.200895	0.196388	0.19657	0.195422
	940	0.191927	0.198073	0.196321	0.201541	0.198194	0.195969	0.197921
	950	0.192191	0.196086	0.195058	0.201387	0.197043	0.196411	0.196432
	960	0.191406	0.195986	0.196272	0.200721	0.19738	0.195417	0.197669
	970	0.192894	0.196775	0.194977	0.200982	0.195802	0.197464	0.19756
	980	0.193799	0.195805	0.196595	0.200996	0.197914	0.195117	0.196572
	990	0.194038	0.196417	0.196687	0.199857	0.197633	0.194566	0.196241
	1000	0.192886	0.197592	0.195902	0.200486	0.197311	0.195116	0.195062

[truncated: 15 more sheets: Figure 4c, Figure 4d, Figure 4f, Figure 4i, Figure 5c, Figure 5e, Suppl Fig 2a, Suppl Fig 2b, Suppl Fig 2c, Suppl Fig 3b, Suppl Fig 4a, Suppl Fig 4b, Suppl Fig 5a, Suppl Fig 5b, Suppl Fig 5c]
